# Supplementary material for: An Eye-Tracking Study on Six Early Social-Emotional Abilities in Children Aged 1 to 3 Years
Source: Children (Basel). 2024 Aug 22;11(8):1031. doi: 10.3390/children11081031 (PMC11352975; doi:10.3390/children11081031)
Supplement: Supplementary file 1 [file children-11-01031-s001.zip]

Archive with 1 entries (1 files):
- children-3088624-supplementary.xlsx
