# Supplementary material for: An Eye-Tracking Study on Six Early Social-Emotional Abilities in Children Aged 1 to 3 Years
Source: Children (Basel). 2024 Aug 22;11(8):1031. doi: 10.3390/children11081031 (PMC11352975; doi:10.3390/children11081031)
Supplement: Supplementary file 1 [file children-11-01031-s001.zip › children-3088624-supplementary.xlsx]

## Sheet: Data
ID	Sexe	Age in months	Age group	Living location	Parental SES (%)	Parental age (in years)	Pregnancy (nb of weeks)	Sibling group (total nb of children)	Siblings (nb of brother/sister)	Position in the sibling group	Calibration accuracy	Calibration precision	Average calibration deviation	Overall session LTP	PLM-Task LTP	SO-Task LTP	Female faces LTP	Male faces LTP	Emotional faces LTP	RJA-Task LTP	SME-Task LTP	Bloc 1 LTP	Bloc 2 LTP	Bloc 3 LTP	Bloc 4 LTP	Bloc 5 LTP	Bloc 6 LTP	TDT on BIO at PLM-Task	TDT on NONbio at PLM-Task	PLM-Task’s TDTs diff. Score	TDT on SOCIAL at SO-Task	TDT on NOsocial at SO-Task	SO-Task’s TDTs diff. score	TDT on EYES at Face exploration task	TDT on MOUTH at Face exploration task	Face exploration TDTs diff. score	TDT on ANGER at Emotion discrimination task	TDT on JOY at Emotion discrimination task	Emotion discrimination TDTs diff. score	TDT on LOOKED-AT objects at RJA-Task	TDT on NON-looked-at objects at RJA-Task	RJA-Task’s TDTs diff. score	TDT on PROSOCIAL puppet at SME-Task (final visual preference scene)	TDT on ANTISOCIAL puppet at SME-Task (final visual preference scene)	SME-Task’s TDTs diff. score (puppets)	TDT on PROSOCIAL climbing scene at SME-Task	TDT on ANTISOCIAL climbing scene at SME-Task	SME-Task’s TDTs diff. score (actions)
CGa01	M	18	12–23 months	urban	45	30	37	1	0	single child	2.78	3.06	2.92	80.0999	96.085	89.2788	36.1797	65.9366	51.0581	75.7946	86.99	65.9366	36.1797	75.7946	93.0646	86.99	96.085	19.79	20.0853	-0.295321	29.3256	8.83085	20.4948	5.19934	5.61435	-0.415006	11.8347	5.01321	6.82148	6.93955	6.38646	0.553089	4.5235	6.08913	-1.56563	10.9261	10.6476	0.27851
CGa02	M	27.5	24–35 months	urban	55	28	38	1	0	single child	2.45	2.21	2.33	70.5499	96.9226	84.3681	48.8915	67.111	58.0012	55.6236	69.5476	48.8915	96.9226	55.6236	86.4702	67.111	69.5476	28.5649	11.658	16.9069	28.913	6.53981	22.3732	1.49982	2.78078	-1.28096	7.90936	6.24398	1.66538	1.45324	0.691801	0.761436	2.15138	3.55773	-1.40635	10.3392	9.68432	0.654844
CGa03	M	30	24–35 months	urban	74	33	37	4	3	Middle (3rd/4)	1.12	1.56	1.34	72.8544	70.4584	86.0583	64.5836	42.3661	53.4749	72.5978	90.6641	42.3661	70.4584	64.5836	90.6641	91.7391	72.5978	23.387	5.85321	17.5338	27.7151	9.89789	17.8173	7.86505	3.51524	4.34982	8.84839	8.31863	0.529758	7.84515	4.35667	3.48848	5.02938	6.51607	-1.48669	12.4241	9.57612	2.84801
CGa04	M	16	12–23 months	urban	74	33	39	4	3	Lastborn (4th/4)	0.38	0.49	0.435	78.6213	69.1009	88.203	58.5734	75.9667	67.27	80.511	87.8453	69.1009	75.9667	87.8453	80.511	58.5734	93.528	18.7202	9.95665	8.76357	31.451	6.8955	24.5555	11.2362	2.21985	9.0163	14.4564	9.51177	4.94463	8.16268	6.34756	1.81512	2.80885	8.03986	-5.23101	11.0924	10.5617	0.530732
CGa05	M	12.5	12–23 months	urban	77	32	40	1	0	single child	0.56	0.69	0.625	75.0791	83.2033	84.495	81.319	78.5155	79.9173	63.6262	75.9204	78.5155	90.5389	63.6262	75.9204	81.319	83.2033	20.6119	13.9175	6.6944	25.6572	11.4638	14.1934	7.26042	3.06841	4.19201	13.9383	12.784	1.15432	6.72698	3.52578	3.2012	4.15226	3.78314	0.369123	10.4488	9.70634	0.742477
CGa06	F	33	24–35 months	rural	71	34	41	1	0	single child	1.32	0.31	0.815	69.3088	65.6219	51.1906	66.0785	84.5015	75.29	50.6132	86.8022	50.6132	86.8022	65.6219	70.727	66.0785	84.5015	15.7352	11.4979	4.23725	22.9188	6.07928	16.8395	6.8915	0.012492	6.87901	16.2844	7.43105	8.85333	7.07435	3.77802	3.29633	3.24728	9.00363	-5.75635	10.5663	9.2996	1.2667
CGa07	F	29	24–35 months	urban	43	38	42	2	1	Firstborn (1st/2)	0.87	0.96	0.915	73.7034	62.9651	76.4872	68.3863	79.8448	74.1156	74.6981	85.6322	79.8448	68.3863	74.6981	83.0719	85.6322	62.9651	14.7737	11.3568	3.4169	28.4969	5.5626	22.9343	11.4918	2.79123	8.70053	15.5817	9.1302	6.45147	6.95559	1.60164	5.35395	5.21483	6.47761	-1.26278	9.8466	10.1449	-0.298271
CGa08	F	27	24–35 months	urban	75	34	40	2	1	Lastborn (2nd/2)	0.34	0.46	0.4	73.5742	73.6982	78.309	84.8174	77.0151	80.9163	57.4925	85.8991	84.8174	73.6982	57.4925	86.8495	77.0151	85.8991	17.3808	13.204	4.17679	28.7849	6.82345	21.9614	7.64969	0.363358	7.28633	14.3356	9.19733	5.13832	4.94326	4.52512	0.41814	5.28699	5.91288	-0.625885	10.7907	9.79211	0.998566
CGa09	M	31	24–35 months	village	76	47	41	2	1	Lastborn (2nd/2)	0.24	0.11	0.175	75.7873	58.7544	87.1426	83.9029	77.935	80.919	78.1185	80.7013	58.7544	83.9029	77.935	78.1185	91.0464	80.7013	12.4732	11.9098	0.56337	30.2986	7.03048	23.2681	17.2009	9.91464	7.28624	19.511	13.8908	5.62021	7.84637	5.08267	2.76371	4.29661	3.76138	0.535236	11.3982	10.4033	0.994937
CGa11	M	25	24–35 months	urban	70	29	37	1	0	single child	0.5	0.44	0.47	86.3177	91.7727	81.5057	63.0302	83.7796	73.4049	91.8864	90.5672	91.7727	63.0302	90.5672	88.3114	91.8864	83.7796	24.6758	13.4099	11.266	17.6028	18.6048	-1.00199	10.9969	6.97702	4.0199	14.6346	11.201	3.43361	9.0939	9.37245	-0.27855	4.31356	7.28509	-2.97154	11.3513	10.5599	0.791329
CGa12	M	32	24–35 months	rural	83	38	42	2	1	Lastborn (2nd/2)	0.97	0.39	0.68	86.6007	91.5948	89.1066	70.9882	86.476	78.7321	86.0151	90.3952	86.476	90.3952	86.0151	70.9882	92.536	91.5948	17.5022	20.5097	-3.00746	25.7548	12.1849	13.5699	24.4297	2.82085	21.6088	20.4066	12.4649	7.94171	7.89905	2.74145	5.15761	5.90042	5.67755	0.222864	11.5683	10.3	1.2683
CGa13	M	14	12–23 months	rural	83	38	42	2	1	Lastborn (2nd/2)	0.68	0.18	0.43	77.1483	69.5097	84.9637	51.5288	52.4686	51.9987	86.2845	94.3238	88.2771	86.2845	94.3238	51.5288	69.5097	52.4686	12.7144	16.1321	-3.41774	24.6216	11.572	13.0496	12.5503	4.64129	7.90904	10.2001	11.1531	-0.953035	13.0945	13.2176	-0.123094	5.69717	7.20327	-1.50609	11.3485	10.6508	0.697711
CGa14	M	26	24–35 months	urban	55	24	40	2	1	Firstborn (1st/2)	0.57	0.5	0.535	88.5691	96.8307	83.3057	79.6043	80.7536	80.179	89.3297	93.988	93.988	79.6043	96.8307	89.3297	80.7536	86.945	18.7919	21.3929	-2.60103	16.7315	18.9159	-2.18438	10.2062	17.0531	-6.8469	19.907	14.4201	5.48694	14.7149	11.9406	2.77425	4.2076	8.64664	-4.43903	11.2336	10.6877	0.545948
CGa15	F	17	12–23 months	urban	76	35	37	1	0	single child	2.45	3.51	2.98	73.9829	94.7555	70.5397	41.2783	40.6523	40.9653	77.9758	78.0483	77.9758	41.2783	81.0345	94.7555	78.0483	40.6523	20.6424	18.6812	1.96118	26.8859	6.33828	20.5476	0.728633	0.199953	0.52868	5.36279	2.23419	3.12859	9.2794	3.37952	5.89988	9.05442	8.81603	0.238392	11.7666	9.38713	2.37943
CGa16	F	20	12–23 months	urban	67	34	38	3	2	Lastborn (3rd/3)	3.21	1.54	2.375	88.0733	95.9168	85.6843	83.5421	90.1643	86.8532	84.2684	90.0133	95.9168	90.1643	83.5421	84.2684	89.4267	90.0133	25.8145	13.991	11.8235	32.4249	4.24007	28.1848	16.3958	8.02752	8.36831	20.6471	15.9286	4.71847	10.6887	2.7763	7.91243	13.7727	9.31205	4.46061	11.2498	10.6721	0.577668
CGa17	F	16	12–23 months	village	80	39	37	1	0	single child	2.87	0.39	1.63	80.0054	74.6062	91.0647	84.844	66.9892	75.9166	86.0828	72.1817	84.844	72.1817	66.9892	93.9787	86.0828	74.6062	9.83638	21.1252	-11.2888	28.3049	10.2264	18.0786	12.322	2.6695	9.65254	17.773	9.89667	7.87633	9.63865	4.55367	5.08498	7.22355	10.5397	-3.31618	11.2232	7.10429	4.11896
CGa18	M	22	12–23 months	urban	83	42	38	3	2	Middle (2nd/3)	3.48	2.45	2.965	56.9364	55.6956	58.5906	42.1505	55.7781	48.9643	50.1193	67.274	67.274	70.9893	42.1505	55.6956	55.7781	50.1193	11.5965	11.5172	0.079382	20.8698	8.23579	12.6341	1.49844	0.124866	1.37358	3.05711	4.76747	-1.71035	8.71456	0.308696	8.40586	7.60289	6.19454	1.40836	9.58523	10.2543	-0.669094
CGa19	M	14	12–23 months	rural	75	34	39	1	0	single child	1.33	1.16	1.245	80.233	94.1515	90.6377	70.3378	64.9791	67.6585	72.058	80.5841	95.1961	70.3378	94.1515	64.9791	72.058	80.5841	22.2203	16.8526	5.36771	26.0311	12.9993	13.0319	4.60382	16.725	-12.1212	15.156	12.0221	3.13386	5.36983	5.09146	0.278374	8.68989	10.1401	-1.45017	11.1724	10.2896	0.882806
CGa20	F	15	12–23 months	village	78	47	40	2	1	Lastborn (2nd/2)	1.36	0.35	0.855	86.9609	93.4973	83.0725	87.7386	85.7568	86.7477	76.0091	92.9596	93.4973	76.0091	92.9596	85.7568	87.7386	88.9269	18.4729	20.3285	-1.85559	30.1257	6.33434	23.7914	22.0722	1.51663	20.5556	20.6435	16.0783	4.56518	9.20697	7.71618	1.49079	13.8204	10.9712	2.84924	11.0901	10.598	0.492088
CGa21	F	34.5	24–35 months	rural	55	34	41	2	1	Firstborn (1st/2)	2.98	1.42	2.2	69.374	72.0084	79.2836	66.8122	69.3327	68.0724	60.2768	65.2746	65.2746	69.3327	86.9254	60.2768	72.0084	66.8122	15.4861	14.3974	1.08876	26.7194	8.91997	17.7995	4.86113	0.626061	4.23507	8.10325	7.35155	0.751698	6.20559	1.43382	4.77177	8.41032	3.77635	4.63396	10.5059	9.9447	0.561221
CGa22	F	35	24–35 months	urban	85	40	39	1	0	single child	1.19	0.75	0.97	86.4603	94.3094	73.9031	74.311	78.7103	76.5107	86.151	92.9126	86.151	83.5938	74.311	94.3094	78.7103	92.9126	15.2312	23.9072	-8.67591	30.4916	3.78189	26.7097	14.5661	0.715057	13.8511	13.7933	13.4755	0.317749	10.0983	9.88452	0.213799	14.506	10.5545	3.95158	10.871	10.5249	0.346088
CGa23	F	19	12–23 months	urban	75	34	39	1	0	single child	0.99	0.43	0.71	81.4255	64.1482	91.0456	71.2964	57.0438	64.1701	86.5166	92.1419	86.5166	71.2964	97.2345	92.1419	57.0438	64.1482	11.0879	15.5336	-4.44576	25.9672	13.8989	12.0683	10.789	1.61429	9.17471	11.7821	13.1683	-1.38614	15.2442	12.4262	2.81798	11.5994	12.9477	-1.34827	11.199	10.3249	0.874151
CGa24	M	16	12–23 months	urban	76	35	39	1	0	single child	1.24	2.03	1.635	59.5871	44.4084	84.0685	48.7158	49.2783	48.9971	52.4563	70.3859	44.4084	49.2783	48.7158	52.4563	89.3165	70.3859	3.59433	14.8352	-11.2408	24.1738	12.446	11.7278	4.00004	2.5661	1.43395	6.93976	3.40183	3.53793	7.69488	0.838125	6.85676	13.0496	2.05819	10.9915	9.01348	11.0716	-2.05814
CGa25	M	32	24–35 months	rural	15	24	38	2	1	Firstborn (1st/2)	0.69	3.04	1.865	74.3755	60.2347	73.8237	63.1288	84.6307	73.8797	80.925	75.5547	75.5547	84.0887	63.1288	60.2347	84.6307	80.925	19.735	5.26246	14.4725	24.1803	10.2961	13.8842	5.48235	5.38773	0.09462	17.692	10.3088	7.38321	11.5838	10.5458	1.03799	8.76594	7.25865	1.50729	11.3802	10.3725	1.00769
CGa26	F	14	12–23 months	rural	15	24	39	2	1	Lastborn (2nd/2)	1.38	1.08	1.23	74.4168	38.9543	87.6662	42.8529	86.7496	64.8012	90.1433	86.1607	86.7496	38.9543	90.1433	86.1607	91.4057	42.8529	6.75364	9.4124	-2.65876	31.612	5.8643	25.7477	9.82601	3.03308	6.79293	15.3634	9.43507	5.9283	6.03174	7.53259	-1.50085	8.92417	15.0738	-6.14962	10.3811	8.70135	1.67971
CGa28	M	21	12–23 months	urban	73	32	37	2	1	Lastborn (2nd/2)	1.59	0.54	1.065	90.6332	98.7969	93.7234	81.1586	88.9517	85.0551	83.0961	95.0579	83.0961	95.0579	81.1586	88.9517	98.7969	94.0749	28.4625	13.0322	15.4302	24.7024	13.8683	10.8341	6.8203	3.21699	3.6033	21.4182	12.5016	8.91667	7.33446	4.44362	2.89084	10.6958	14.9093	-4.21346	11.3825	10.5414	0.8411
CGa29	M	16	12–23 months	urban	75	34	37	1	0	single child	2.56	3.36	2.96	62.6335	40.3539	86.0607	47.6591	64.6699	56.1645	51.8584	82.4758	88.8864	82.4758	40.3539	47.6591	51.8584	64.6699	6.75527	9.99161	-3.23634	29.3974	7.04606	22.3513	0.182283	1.19556	-1.01327	3.55671	3.9691	-0.412388	8.82464	0.106808	8.71783	10.9105	8.79597	2.11453	11.0829	10.4485	0.634407
CGa30	M	26	24–35 months	village	60	29	40	2	1	Firstborn (1st/2)	2.96	3.02	2.99	80.8299	76.965	87.0717	87.2154	82.4852	84.8503	87.4124	67.4634	76.965	87.4124	82.4852	91.718	87.2154	67.4634	18.0455	13.8949	4.15057	32.2917	5.31267	26.979	8.30694	7.85459	0.452345	12.0595	15.9253	-3.86584	6.31804	6.49211	-0.174075	3.00688	9.77441	-6.76753	11.4192	9.53121	1.88798
CGa31	M	27	24–35 months	village	49	34	40	2	1	Firstborn (1st/2)	1.22	0.5	0.86	64.3224	49.7162	74.061	54.2772	61.9307	58.104	56.949	81.1054	81.1054	54.2772	61.9307	49.7162	81.0143	56.949	6.99416	13.638	-6.64389	26.1185	7.09742	19.021	2.14088	0.883399	1.25748	9.2546	5.80437	3.45024	6.56676	4.84036	1.7264	6.57113	11.3317	-4.76058	11.7984	10.8515	0.946856
CGa32	F	24	24–35 months	urban	81	40	37	1	0	single child	1.26	0.97	1.115	79.0379	86.2412	79.292	85.9873	73.5603	79.7738	72.3704	82.5551	85.9873	86.2412	84.2901	73.5603	72.3704	82.5551	16.1775	19.6126	-3.43508	27.9089	6.65006	21.2588	8.99823	1.20181	7.79642	16.5113	14.551	1.96036	5.71946	3.84152	1.87795	8.93328	9.83063	-0.897352	12.0048	10.5089	1.49593
CGa33	F	14.5	12–23 months	urban	73	32	38	1	0	single child	3.24	2.33	2.785	84.6724	74.4566	88.0894	77.1096	79.3534	78.2315	87.9071	91.7013	87.9071	91.7013	74.4566	77.1096	79.3534	93.49	21.6153	9.28421	12.3311	25.2452	13.0857	12.1596	13.9988	1.79992	12.1988	16.4873	14.6557	1.8316	4.29667	3.33162	0.965047	8.6043	15.9456	-7.34131	10.9039	10.3969	0.507046
CGa34	M	24	24–35 months	rural	76	39	41	1	0	single child	0.92	0.78	0.85	79.9285	93.7214	85.5927	56.1374	61.7348	58.9361	84.2141	77.2037	56.1374	91.5336	77.2037	84.2141	93.7214	61.7348	21.2463	17.6481	3.59818	33.1252	4.4036	28.7216	8.79856	3.08693	5.71162	10.5655	11.4707	-0.905187	9.7787	10.9759	-1.19718	8.60186	8.23187	0.369997	10.3216	11.4465	-1.12487
CGa35	F	16	12–23 months	urban	75	34	42	1	0	single child	3.09	2.33	2.71	73.7444	66.5399	91.7841	85.7126	56.7985	71.2555	74.5681	63.0769	74.5681	56.7985	63.0769	66.5399	94.3548	85.7126	16.1376	11.4764	4.6612	25.8746	12.8109	13.0637	7.32259	0.320768	7.00182	12.5058	8.13635	4.36948	8.52804	4.08305	4.44499	3.42177	7.59204	-4.17028	10.7143	9.81033	0.90397
CGa36	M	14	12–23 months	rural	71	34	37	1	0	single child	0.72	0.44	0.58	83.138	86.8013	86.3919	51.3166	84.1333	67.7249	89.2152	86.4114	84.1333	91.125	89.2152	51.3166	86.4114	86.8013	15.3415	20.681	-5.33946	30.4663	6.89491	23.5714	12.1541	1.84572	10.3084	13.6109	12.977	0.633982	5.47298	2.32556	3.14742	5.61447	17.6903	-12.0758	8.00123	11.8997	-3.89849
CGa37	F	34	24–35 months	rural	80	35	38	2	1	Firstborn (1st/2)	3.08	2.33	2.705	80.0784	77.6951	89.5766	78.9494	83.047	80.9982	74.3268	88.7388	93.6524	74.3268	88.7388	78.9494	77.6951	83.047	19.049	13.1945	5.85456	30.7249	7.67253	23.0524	7.2408	0.379072	6.86173	15.9952	13.6076	2.38752	0.983327	0.624903	0.358424	11.7286	11.5095	0.219119	9.95356	11.1777	-1.22411
CGa38	M	25.5	24–35 months	village	75	38	39	1	0	single child	1.13	0.99	1.06	85.3752	82.6464	90.3223	87.6305	85.0771	86.3538	83.1776	81.3835	83.1776	81.3835	87.6305	82.6464	95.3342	85.0771	17.3196	16.9787	0.340907	30.1632	8.92384	21.2393	13.409	10.1994	3.20965	21.7246	14.9315	6.79312	12.4489	7.80151	4.64737	8.86973	10.2113	-1.34154	11.1381	10.4727	0.665455
CGa39	M	24	24–35 months	urban	75	34	40	5	4	Middle (4th/5)	0.66	0.5	0.58	89.0261	87.8642	84.512	82.2844	84.1156	83.2	92.9587	93.5008	87.8642	88.6262	84.1156	92.9587	93.5008	82.2844	24.737	11.7266	13.0103	22.9105	13.4263	9.48422	13.0532	5.41238	7.64086	16.8662	15.7019	1.16429	14.6118	8.22933	6.38246	13.4304	11.578	1.85235	10.3102	11.4317	-1.12145
CGa40	M	33	24–35 months	urban	76	35	41	1	0	single child	3.08	2.82	2.95	84.0529	74.2749	92.1316	76.5923	76.9043	76.7483	85.3782	91.3664	95.4145	85.3782	76.5923	91.3664	76.9043	74.2749	17.5503	13.2737	4.27658	30.4555	8.66446	21.791	2.45441	18.1124	-15.658	15.6624	16.5705	-0.908022	7.57594	4.7552	2.82074	11.9054	11.8364	0.068947	11.2638	10.6776	0.586207
CGa41	F	33	24–35 months	urban	80	39	38	2	1	Lastborn (2nd/2)	1.74	2.15	1.945	86.2294	94.3304	87.2054	84.3802	78.3451	81.3626	77.7274	93.0515	93.0515	94.3304	78.3451	84.3802	77.7274	92.5532	25.1976	13.9496	11.248	25.9508	11.996	13.9549	7.82059	5.27569	2.5449	14.579	15.4524	-0.873456	4.80822	5.34903	-0.540807	8.8647	15.9435	-7.07882	10.278	11.4396	-1.16162
CGa42	M	35	24–35 months	urban	75	34	38	2	1	Firstborn (1st/2)	1.5	0.27	0.885	87.6564	95.2411	87.0395	75.1198	73.8471	74.4834	83.7458	95.8439	83.7458	95.8439	91.2652	95.2411	73.8471	75.1198	15.1048	24.4202	-9.31536	11.91	25.5087	-13.5988	5.71952	11.7181	-5.99857	16.1811	13.6443	2.5368	6.67514	6.58416	0.090978	13.5592	12.108	1.4512	11.2808	10.9739	0.306805
CGa43	M	21	12–23 months	urban	75	34	38	2	1	Lastborn (2nd/2)	1.82	0.58	1.2	87.2966	82.4293	90.4763	88.8877	78.8025	83.8451	90.3733	94.8015	88.8877	90.3733	94.8015	78.8025	82.4293	90.93	13.0705	21.1377	-8.06715	22.2396	15.0417	7.19794	8.77737	17.8295	-9.05216	19.6773	14.8495	4.82779	9.48558	2.60743	6.87815	11.5853	13.7989	-2.21363	11.4504	10.5661	0.884302
CGa44	F	29	24–35 months	urban	81	40	39	1	0	single child	1.02	0.88	0.95	86.1528	97.5906	76.4839	72.2084	72.6157	72.4121	86.3939	92.7294	85.9932	92.7294	72.2084	72.6157	86.3939	97.5906	31.9002	8.5999	23.3003	23.4019	11.8554	11.5465	12.9831	4.81089	8.17217	16.442	13.1008	3.3413	9.26054	5.17113	4.0894	17.5122	7.1567	10.3555	11.3722	10.3236	1.0486
CGa45	F	24.5	24–35 months	urban	74	33	41	2	1	Firstborn (1st/2)	1.89	2.51	2.2	88.8641	84.8503	87.8329	87.1197	87.4937	87.3067	88.4046	92.5659	84.8503	91.4581	88.4046	87.1197	92.5659	87.4937	22.378	12.8349	9.54306	29.1045	8.39335	20.7111	11.8275	5.30836	6.51911	18.7695	15.3795	3.38998	10.3659	5.95263	4.41323	10.8025	13.8749	-3.07233	10.3234	11.2821	-0.958657
CGa46	F	15	12–23 months	urban	74	37	39	2	1	Lastborn (2nd/2)	1.27	1.55	1.41	78.5206	65.1295	87.9368	66.7707	74.6527	70.7117	84.6428	87.2607	87.2607	74.6527	90.1838	66.7707	84.6428	65.1295	14.3034	12.7253	1.57817	20.7396	16.2358	4.50376	8.4414	3.33158	5.10981	14.7659	9.86046	4.90546	7.86651	4.98395	2.88256	13.0745	8.69116	4.38338	11.1756	10.689	0.48658
CGa47	M	17	12–23 months	urban	62	39	40	1	0	single child	2.57	3.26	2.915	72.4353	66.0459	78.827	77.1645	82.1109	79.6377	55.6491	86.2863	87.8275	55.6491	77.1645	66.0459	86.2863	82.1109	10.1448	17.2643	-7.11954	26.7196	9.28964	17.43	2.30315	3.73935	-1.4362	15.846	11.6396	4.20633	5.34185	3.92456	1.41728	14.3719	8.33975	6.03215	9.84041	10.5911	-0.750698
CGa48	F	13	12–23 months	urban	62	31	37	1	0	single child	2.53	3.38	2.955	77.4212	54.6488	89.4726	51.9245	67.4818	59.7031	87.8564	90.5939	51.9245	94.9022	67.4818	90.5939	54.6488	87.8564	6.02591	16.6533	-10.6274	23.264	15.6459	7.61811	1.90799	15.7352	-13.8272	13.4274	10.6204	2.80694	7.72973	1.7166	6.01313	12.9906	9.47355	3.51701	11.4916	11.3412	0.150405
CGa49	M	13	12–23 months	urban	72	31	39	1	0	single child	2.47	2.83	2.65	78.7876	91.6243	89.9664	56.2334	84.8256	70.5295	72.5552	82.866	72.5552	82.866	56.2334	91.6243	93.3328	84.8256	13.1882	24.8359	-11.6477	23.5715	14.6949	8.87665	3.77347	7.00172	-3.22825	14.7699	13.5845	1.18536	6.4375	4.10052	2.33698	13.4677	7.62093	5.8468	10.5572	9.78709	0.770146
CGa50	F	33	24–35 months	rural	48	33	40	4	3	Middle (3rd/4)	1.92	0.84	1.38	86.2579	92.6443	93.1717	83.4112	86.0829	84.7471	75.096	91.1586	75.096	92.6443	83.4112	91.1586	86.0829	96.1499	17.127	21.3204	-4.19336	27.625	11.7964	15.8286	10.4233	8.06991	2.35341	19.9764	14.9473	5.02907	7.45684	5.26743	2.18941	14.6278	10.0043	4.62348	9.32763	11.6195	-2.29189
CGa51	F	34	24–35 months	urban	39	34	38	2	1	Firstborn (1st/2)	1.24	0.36	0.8	68.5911	53.9826	70.1144	71.7226	78.5614	75.142	54.83	82.6955	82.6955	84.1585	71.7226	53.9826	78.5614	54.83	15.3353	7.06744	8.2679	25.4454	9.05962	16.3857	4.27088	0.940612	3.33027	12.1224	12.1012	0.0211745	4.91628	3.86023	1.05606	10.1997	11.4038	-1.20411	10.3074	9.43696	0.870423
CGb01	M	25	24–35 months	urban	74	33	39	2	1	Lastborn (2nd/2)	1.25	2.01	1.63	70.3373	40.5732	88.8666	86.59	65.8926	76.2413	72.2807	72.6432	40.5732	86.59	65.8926	72.2807	93.4306	72.6596	7.50548	9.33238	-1.82689	25.9272	12.3793	13.5479	11.8134	2.72478	9.08865	19.2202	13.6584	5.56184	9.38949	5.81956	3.56992	10.2784	5.48153	4.79689	11.9756	9.31243	2.66322
CGb02	F	33	24–35 months	urban	90	55	40	4	3	Middle (2nd/4)	1.03	0.59	0.81	89.2149	86.0087	87.9571	84.9058	89.1437	87.0247	90.8141	94.527	84.9058	91.882	89.1437	86.0087	90.8141	94.1722	15.645	20.0486	-4.40357	34.3761	3.29551	31.0806	15.0077	8.0134	6.99425	18.1401	19.6626	-1.52251	16.8207	8.58502	8.2357	12.3329	11.3178	1.01507	12.1168	11.9686	0.148202
CGb03	F	14	12–23 months	urban	83	42	37	1	0	single child	2.76	0.49	1.625	73.0864	27.8501	89.6696	79.7815	65.8162	72.7988	80.4763	85.7308	85.7635	27.8501	80.4763	79.7815	96.1552	65.8162	6.04172	5.5161	0.52562	23.0555	16.3682	6.68734	8.16353	2.07483	6.0887	12.893	14.0774	-1.18436	16.2185	5.06629	11.1522	11.7298	12.7324	-1.00263	7.18799	12.0725	-4.88449
CGb04	M	25	24–35 months	rural	66	35	37	3	2	Middle (2nd/3)	1.19	0.67	0.93	69.7789	57.6957	76.975	62.4362	68.5403	65.4882	73.4084	69.8602	73.4084	69.9744	57.6957	62.4362	68.5403	85.794	10.7242	13.2195	-2.49537	25.0407	10.1348	14.9059	3.94928	2.7332	1.21608	11.5824	13.0678	-1.48532	12.2496	3.81635	8.43325	7.68433	7.59293	0.091396	10.1348	10.2166	-0.08174
CGb05	M	20	12–23 months	urban	78	33	40	2	1	Lastborn (2nd/2)	1.27	0.64	0.955	88.6578	95.6406	87.5799	61.604	83.8913	72.7477	87.9791	95.3434	95.3434	61.604	83.8913	90.9095	95.6406	87.9791	20.4525	19.2383	1.21414	34.8327	2.44019	32.3925	13.8539	1.39152	12.4624	19.7771	11.2745	8.50261	9.38594	10.6991	-1.31315	15.9736	8.5503	7.42333	12.1453	11.9559	0.189398
CGb06	M	18	12–23 months	urban	83	42	39	3	2	Lastborn (3rd/3)	0.69	0.34	0.515	91.6716	88.7131	89.9236	88.8287	92.8794	90.854	89.7934	95.2089	95.4111	88.8287	88.7131	92.8794	89.7934	95.2089	14.9488	21.8672	-6.91837	24.8275	14.2911	10.5364	18.7115	7.89768	10.8138	18.2334	22.1051	-3.87168	12.667	4.40327	8.26376	13.1408	11.3296	1.81125	12.0751	12.0111	0.064056
CGb07	M	23	12–23 months	urban	82	41	40	2	1	Lastborn (2nd/2)	1.38	1.17	1.275	64.8278	75.4793	80.1028	43.8478	76.6467	60.2472	50.4026	70.8342	76.6467	87.0713	50.4026	73.364	75.4793	43.8478	29.2251	2.09883	27.1263	26.749	8.95021	17.7988	7.63791	3.8821	3.75582	8.31286	14.4378	-6.12498	3.57612	0.620625	2.95549	9.01532	3.92956	5.08576	10.4088	8.5217	1.88711
CGb08	F	25	24–35 months	rural	66	35	37	3	2	Lastborn (3rd/3)	2.88	0.34	1.61	76.9718	68.4672	72.5574	71.5114	80.3581	75.9348	85.1569	79.8456	80.3581	80.1018	68.4672	76.3198	71.5114	85.1569	14.7936	13.6203	1.17329	21.2233	10.0678	11.1555	8.84808	6.62768	2.2204	11.9224	19.5594	-7.63709	14.6532	3.29308	11.3601	5.7026	14.8597	-9.15708	10.9152	9.24377	1.67146
CGb10	F	13	12–23 months	urban	29	30	41	1	0	single child	1.29	0.71	1	82.8583	73.6465	88.9374	63.6661	60.106	61.8861	88.4846	95.2063	95.1938	60.106	93.7366	73.6465	63.6661	88.4846	20.0767	10.4866	9.59006	33.9721	4.45991	29.5122	12.5657	3.13812	9.42761	13.1589	10.4343	2.72468	16.6525	8.57351	8.07897	11.6806	12.7462	-1.06561	12.6854	11.443	1.2424
CGb11	F	20	12–23 months	urban	66	29	40	1	0	single child	1.11	2.61	1.86	78.3554	65.1153	89.0305	69.0318	54.1463	61.5891	86.0617	85.571	86.0617	85.6509	65.1153	93.4298	69.0318	54.1463	21.1889	5.83398	15.3549	33.5629	4.74329	28.8196	15.2349	1.89159	13.3433	13.0258	11.825	1.20075	13.9186	6.65305	7.26553	12.6144	6.31916	6.29522	11.2851	12.1389	-0.853806
CGb12	M	30	24–35 months	urban	76	35	39	5	4	Middle (4th/5)	2.04	2.57	2.305	81.8399	59.6067	87.3705	71.3233	74.4975	72.9104	93.0687	90.5235	74.4975	71.3233	90.4844	93.0687	93.54	59.6067	14.1465	10.5903	3.55626	31.1015	7.24993	23.8515	13.0149	7.74593	5.26892	17.4083	13.5607	3.84761	13.2893	3.49891	9.79043	8.81865	11.8287	-3.01002	12.1808	11.981	0.199786
CGb13	F	24.5	24–35 months	village	85	46	40	2	1	Firstborn (1st/2)	1.69	0.61	1.15	84.9191	89.5393	76.6979	55.3384	65.049	60.1937	93.5637	94.7023	55.3384	94.7218	89.5393	93.5637	65.049	85.4183	16.5939	20.5649	-3.9709	31.0986	3.9229	27.1757	6.44122	4.27448	2.16674	13.9204	10.8893	3.03113	18.8987	8.2077	10.691	9.58904	14.1959	-4.60685	11.9781	12.0616	-0.08351
CGb14	M	28	24–35 months	urban	66	33	40	1	0	single child	1.56	1.49	1.525	84.9436	77.3996	79.8246	74.9043	75.89	75.3971	88.524	93.1186	84.1877	93.4319	77.3996	74.9043	88.524	75.89	13.7289	18.392	-4.66315	28.8032	5.71382	23.0893	12.8646	5.16635	7.69827	19.2831	12.9904	6.29272	23.4832	5.30353	18.1797	12.1429	11.2258	0.917072	12.6016	11.5202	1.08136
CGb15	F	30	24–35 months	urban	77	36	41	1	0	single child	2.89	1.27	2.08	76.858	76.6061	78.9647	56.0652	61.0448	58.555	76.5917	87.9019	76.6061	56.0652	87.9019	85.2322	76.5917	61.0448	23.707	8.08452	15.6225	19.677	15.2682	4.40872	6.79802	7.1356	-0.337585	15.0025	9.20156	5.80098	10.5222	8.71256	1.80963	11.6931	8.97743	2.7157	12.1089	12.0506	0.058306
CGb16	F	19	12–23 months	urban	40	31	37	1	0	single child	1.86	0.66	1.26	90.2319	85.509	89.1811	92.8786	88.3401	90.6094	90.7247	91.0169	94.5992	85.509	90.7247	91.0271	88.3401	92.8786	22.2653	13.2209	9.04443	28.6456	10.14	18.5056	20.0066	9.28073	10.7259	20.2043	20.0901	0.114219	15.2943	11.4851	3.80916	9.73624	12.5213	-2.78506	12.3796	11.7815	0.59807
CGb17	F	20	12–23 months	urban	60	29	39	1	0	single child	2.07	0.7	1.385	72.8074	75.1447	80.5579	65.8865	80.9207	73.4036	62.429	71.9374	80.9207	65.8865	62.429	75.1447	71.9537	86.8366	18.601	12.584	6.01702	32.987	2.61597	30.371	3.46831	8.61637	-5.14805	16.9889	14.9899	1.99905	6.58261	3.49144	3.09117	7.60942	8.17086	-0.561446	9.15142	11.7563	-2.60493
CGb18	M	33	24–35 months	rural	73	36	41	2	1	Firstborn (1st/2)	0.98	0.49	0.735	79.4199	48.4955	89.4801	82.8338	73.9284	78.3811	82.281	88.8063	73.9284	88.9764	82.281	82.8338	95.4419	48.4955	9.06342	11.0622	-1.99879	20.3812	18.75	1.63128	18.8783	3.36645	15.5119	16.645	17.0154	-0.370383	14.5408	8.92932	5.61146	12.1635	9.05085	3.11262	12.2228	11.8541	0.3687
CGb19	M	16.5	12–23 months	urban	59	40	38	3	2	Lastborn (3rd/3)	1.77	2.19	1.98	88.4717	92.4328	85.6696	72.9426	78.0295	75.4861	87.6641	93.0356	72.9426	92.7607	78.0295	91.8139	87.6641	92.4328	18.2458	20.1138	-1.86802	28.5166	9.12713	19.3894	8.96607	5.18883	3.77724	18.2758	14.128	4.14781	11.105	10.3921	0.712878	11.3673	12.5328	-1.16553	11.1831	11.8998	-0.716725
CGb20	M	34	24–35 months	village	75	26	41	1	0	single child	1.75	0.8	1.275	81.4122	67.1081	87.7558	68.9044	69.7939	69.3491	84.3709	90.5923	91.7856	84.3709	90.9193	68.9044	67.1081	69.7939	9.02873	18.8211	-9.79241	29.7583	7.8738	21.8845	11.9029	3.74214	8.16079	20.1965	10.1425	10.0539	13.593	4.25034	9.3427	9.16369	13.2988	-4.13508	12.1031	11.6366	0.46648
CGb21	M	18	12–23 months	urban	54	33	40	1	0	single child	1.35	0.71	1.03	86.206	87.0849	88.2433	73.3148	79.8859	76.6003	79.6824	94.7027	95.0621	87.0849	79.8859	73.3148	79.6824	94.6206	23.907	12.2332	11.6738	32.0145	6.77992	25.2346	14.8826	3.66324	11.2193	17.8185	13.232	4.58648	13.7209	6.42432	7.29656	13.9388	10.2983	3.64041	12.1025	11.9588	0.143652
CGb22	M	25	24–35 months	urban	57	36	40	2	1	Lastborn (2nd/2)	2.84	0.9	1.87	88.6735	87.4997	88.7049	92.22	66.3884	79.3042	85.7324	93.5337	95.0822	66.3884	87.4997	94.2783	85.7324	92.22	24.2799	12.0324	12.2475	32.1768	6.47725	25.6996	21.5194	3.20809	18.3113	21.0204	13.2323	7.78806	13.8526	7.57824	6.27432	14.0706	8.15744	5.91318	12.0393	12.0318	0.007433
CGb23	M	26	24–35 months	urban	70	29	37	1	0	single child	2.12	1.67	1.895	82.0398	85.5844	80.8244	64.7012	80.6686	72.6849	70.2714	91.001	85.5844	80.6686	91.0173	70.2714	87.6489	64.7012	14.7786	20.7389	-5.96026	26.5893	9.34672	17.2426	9.69848	8.48665	1.21183	9.14569	20.2259	-11.0802	4.7798	4.15815	0.621651	11.3317	11.564	-0.232343	11.5632	11.9516	-0.388387
CGb24	M	15	12–23 months	urban	68	31	40	2	1	Lastborn (2nd/2)	2.26	3.37	2.815	73.3131	65.1046	87.1034	42.8176	58.3253	50.5714	73.0192	83.9284	42.8176	65.1046	73.0192	58.3253	84.4185	94.1247	11.8597	15.1587	-3.29892	35.9679	2.62324	33.3447	4.24297	9.00317	-4.7602	13.1326	9.87225	3.26039	9.06363	9.13673	-0.073093	9.67082	11.0721	-1.4013	11.9625	10.098	1.86454
CGb25	F	18	12–23 months	urban	73	32	42	1	0	single child	2.47	0.73	1.6	85.6896	86.9157	85.9478	86.2697	60.3832	73.3264	86.7731	87.5366	60.3832	86.2697	86.7731	93.0907	86.9157	87.5366	20.2521	15.818	4.43407	27.9874	10.1798	17.8077	16.4541	3.49082	12.9632	13.4148	14.8894	-1.47465	15.3399	8.72364	6.61625	8.65853	12.5077	-3.84921	11.4297	12.0477	-0.617927
CGb26	F	17	12–23 months	village	77	36	40	1	0	single child	1.44	1.37	1.405	84.2582	67.8726	86.3792	73.1479	81.5605	77.3542	89.298	93.2132	89.298	73.1479	67.8726	92.3049	93.4257	81.5605	18.1554	10.0117	8.14371	29.2118	8.63317	20.5787	8.83925	12.3892	-3.54998	18.005	15.5074	2.49761	14.608	6.29297	8.31498	11.9094	12.4336	-0.524257	11.4423	11.7534	-0.311073
CGb27	F	12.5	12–23 months	village	77	36	37	1	0	single child	2.3	2.91	2.605	85.413	88.2484	86.6191	75.7659	97.2378	86.5018	81.5434	81.791	97.2378	81.7572	92.3427	75.7659	88.2484	81.5434	21.0591	15.5639	5.4952	18.2467	19.6138	-1.36709	3.39719	24.0458	-20.6486	20.6279	17.58	3.04791	17.8323	5.47749	12.3548	11.8962	7.83796	4.05826	11.8273	9.74299	2.0843
CGb28	F	30	24–35 months	village	85	44	39	1	0	single child	1.22	0.34	0.78	89.9364	97.4981	89.9453	85.2737	84.5956	84.9346	84.5323	87.3816	85.2737	97.4981	84.5323	96.316	84.5956	87.4143	19.4045	21.0572	-1.65268	34.9024	4.58714	30.3153	21.1068	6.14832	14.9584	19.1795	17.7337	1.44582	11.8703	5.69281	6.17754	10.9825	9.51176	1.4707	12.0715	11.9989	0.072557
CGb29	M	13	12–23 months	urban	54	33	40	1	0	single child	1.87	1.44	1.655	84.6698	91.1914	81.4523	80.733	78.765	79.749	83.2026	78.6734	83.2026	79.0279	80.733	91.1914	87.301	78.765	12.0225	25.822	-13.7995	33.3429	2.45053	30.8923	12.9933	7.7996	5.19372	19.6835	14.2464	5.43714	8.58723	8.79513	-0.207902	8.89389	8.48621	0.407672	10.7609	11.9825	-1.22164
CGb30	M	13	12–23 months	urban	74	33	40	1	0	single child	2.03	2.24	2.135	93.3694	97.3233	89.2495	96.7413	79.4975	88.1194	91.2527	95.0729	91.2527	96.3505	96.7413	95.0893	79.4975	97.3233	22.519	17.8702	4.64882	17.8363	21.6674	-3.83116	14.3504	14.5192	-0.168775	18.3604	20.6001	-2.23969	13.136	10.4956	2.64041	12.5487	11.8808	0.667938	12.0458	12.0119	0.033856
CGb31	M	14	12–23 months	village	45	22	40	1	0	single child	2.96	2.77	2.865	72.5344	61.6576	84.9952	78.1965	67.6992	72.9478	67.308	68.8509	67.308	78.1965	91.8102	61.6576	68.765	67.6992	12.2314	13.3565	-1.12512	22.9877	14.6545	8.33318	7.03448	13.2669	-6.23241	12.5957	18.6013	-6.00561	10.3709	8.39924	1.97162	11.0586	3.73593	7.3227	10.6752	10.3327	0.34256
CGb32	M	34	24–35 months	urban	76	35	40	6	5	Middle (4th/6)	2.8	2.83	2.815	78.6164	88.9767	79.5559	70.6329	80.1466	75.3898	68.7039	82.4808	68.7039	70.6329	82.1949	87.0969	80.1466	88.9767	22.7481	14.1772	8.57088	24.7882	10.9215	13.8666	5.04664	9.99572	-4.94908	15.3223	17.0687	-1.74642	5.508	4.37449	1.13351	8.17717	10.9151	-2.73789	11.4066	11.154	0.25257
CGb33	F	12	12–23 months	urban	76	35	40	6	5	Lastborn (6th/6)	2.64	2.48	2.56	71.6649	61.7023	86.7246	69.7708	50.5818	60.1763	63.963	88.5667	88.9099	69.7708	61.7023	63.963	50.5818	91.4613	18.9027	6.7037	12.199	18.1156	19.3835	-1.26787	6.52402	9.394	-2.86998	11.5478	13.6555	-2.10771	5.7208	5.9423	-0.2215	15.6187	5.80626	9.81246	12.0193	11.7248	0.294522
CGb34	M	30	24–35 months	urban	65	46	39	3	2	Middle (2nd/3)	2.7	0.92	1.81	70.4407	66.7761	70.9329	56.9657	69.221	63.0934	66.0204	82.0705	66.7761	69.221	56.9657	66.0204	78.6663	82.4299	13.6367	14.0754	-0.438701	15.2136	17.0396	-1.82598	8.29695	3.87245	4.4245	16.989	10.2441	6.74491	7.8826	3.75427	4.12832	8.16976	10.6042	-2.43448	11.691	11.391	0.300006
CGb35	M	22	12–23 months	rural	58	39	37	3	2	Lastborn (3rd/3)	2.98	3.02	3	68.5698	37.9284	85.8855	65.48	59.2052	62.3426	77.4838	76.0574	89.99	59.2052	76.0203	65.48	37.9284	77.4838	4.09062	11.6496	-7.55903	32.4633	4.43264	28.0306	10.6287	5.19492	5.43381	15.8647	9.72476	6.13995	13.4197	6.48176	6.93797	6.91916	7.1639	-0.244739	11.5701	11.9952	-0.425085
CGb36	M	33	24–35 months	urban	74	29	38	4	3	Middle (3rd/4)	2.22	0.44	1.33	88.6283	95.3795	84.7796	80.6666	80.5346	80.6006	88.7345	91.6995	88.7345	80.5346	80.6666	90.2485	95.3795	91.6995	22.6784	16.9041	5.77435	33.8887	3.11318	30.7755	10.6708	7.79942	2.87134	21.7486	12.8591	8.88954	12.7281	6.90437	5.82371	11.4842	11.2062	0.277998	12.0304	12.0459	-0.015477
CGb37	F	22.5	12–23 months	rural	59	31	38	2	1	Lastborn (2nd/2)	3.04	1.38	2.21	72.1212	67.6401	80.5668	59.2745	48.5202	53.8973	79.1024	72.809	48.5202	72.809	86.672	59.2745	79.1024	67.6401	15.3763	12.6944	2.68186	26.7243	8.8112	17.9131	3.58886	2.35543	1.23343	8.60011	6.32668	2.27343	14.324	3.34639	10.9777	10.4887	10.4808	0.0079	9.0304	7.13265	1.89775
CGb38	F	26	24–35 months	village	55	33	38	2	1	Firstborn (1st/2)	2.28	0.8	1.54	81.8544	79.0675	86.9783	59.6552	59.3667	59.5109	89.7789	90.0086	59.6552	92.1111	79.0675	89.7789	59.3667	90.0086	18.2768	14.5362	3.7406	30.6154	7.15013	23.4653	10.1879	6.51049	3.67744	11.8433	13.2313	-1.38799	20.7199	6.26547	14.4544	13.0321	8.87531	4.15678	11.9631	12.0339	-0.070854

## Sheet: ReadMe
Abbreviation	Meaning
LTP	Looking time percentage
TDT	Total dwell time
PLM-Task	Point-Light Motion (PLM) Task
SO-Task	Social Orienting (SO) Task
RJA-Task	Response to Joint Attention (RJA) Task
SME-Task	Socio-Moral Evaluation (SME) Task
PLM-Task’s TDTs diff. score	TDT on Biological (walker) motion stimuli minus TDT on non-biological (scrambled) motion stimuli
SO-Task’s TDTs diff. score	TDT on social scenes minus TDT on non-social scenes
Face exploration TDTs diff. score	TDT on eyes area minus TDT on mouth area
Emotion discrimination TDTs diff. score	TDT on angry faces minus TDT on happy faces
RJA-Task’s TDTs diff. score	TDT on looked-at objects minus TDT on non-looked-at objects
SME-Task’s TDTs diff. score (actions)	Difference score between the TDTs on each of the two successive climbing scenes of the SME-Task.
SME-Task’s TDTs diff. score (puppets)	Difference score between the TDTs on each of the puppet presented simultaneously in the final visual preference scene of the SME-Task.
